# Supplementary material for: Discovery of Three New Monoterpenoid Indole Alkaloids from the Leaves of Gardneria multiflora and Their Vasorelaxant and AChE Inhibitory Activities
Source: Molecules. 2021 Nov 27;26(23):7191. doi: 10.3390/molecules26237191 (PMC8659093; doi:10.3390/molecules26237191)
Supplement: Supplementary file 1 [file molecules-26-07191-s001.zip]

Archive with 1 entries (1 files):
- molecules-1474821-supplementary.pdf
